# Supplementary material for: Tailored Porous Carbon Xerogels for Fe-N-C Catalysts in Proton Exchange Membrane Fuel Cells
Source: Nanomaterials (Basel). 2023 Dec 20;14(1):14. doi: 10.3390/nano14010014 (PMC10780504; doi:10.3390/nano14010014)
Supplement: Supplementary file 1 [file nanomaterials-14-00014-s001.zip]

Archive with 1 entries (1 files):
- nanomaterials-2743635-supplementary.pdf
